# Supplementary material for: Observation Moderates the Moral Licensing Effect: A Meta-Analytic Test of Interpersonal and Intrapsychic Mechanisms
Source: Pers Soc Psychol Bull. 2025 Jul 8;52(9):2792–808. doi: 10.1177/01461672251345512 (PMC13392179; doi:10.1177/01461672251345512)
Supplement: sj-xlsx-1-psp-10.1177_01461672251345512 – Supplemental material for Observation Moderates the Moral Licensing Effect: A Meta-Analytic Test of Interpersonal and Intrapsychic Mechanisms [file sj-xlsx-1-psp-10.1177_01461672251345512.xlsx]

## Sheet: mlma_data
Author	Year	Lab Group	Paper Id	Effect Size ID	Study number (within paper)	Reference	Total N	Hedge's g	Variance	License Manipulation	Dependent Measure	Observation Code	Observation DV	Ambiguity Code	Publication Status	DV Monetary	Control Condition	Participant Culture	ps_culture_grp	IV Domain	DV Domain	Domain Consistency	Location	Location (dichotomous)	Manipulation Type
Baraque-Duran, Pothos, Yearsley, & Hampton	2016	Baraque-Duran	1	1	1	2	Barque-Duran, A., Pothos, E. M., Yearsley, J. M., & Hampton, J. A. (2016). Patterns and evolution of moral behaviour: moral dynamics in everyday life. Thinking & Reasoning, 22(1), 31-56.	0.428203	0.0204619	Pp provided an example of a ethical behaviour when it benefittted other people	Prosocial behaviour		1	No Obs	1	1	0	1	1	1	1	1	2	2	4
Barclay	2014	Barclay	2	2	2	1	Barclay. P. (2015). Unpublished raw data.	-0.450746	0.047318	Pp describe themselves on the four nice traits (caring, generous, fair, kind)	Dictator Game		2	Some	2	0	1	0	1	1	1	1	1	1	2
Barclay	2014	Barclay	2	2	3	1	Barclay. P. (2015). Unpublished raw data.	-0.227046	0.0523749	Pp describe themselves on the four nice traits, & someone else who is less of those four traits (e.g., less generous, caring, generous, fair, kind)	Dictator Game		2	Some	2	0	1	0	1	1	1	1	1	1	2
Blanken, van de Ven, & Zeelenberg	2012	Blanken	3	3	4	1	Blanken, I., van de Ven, N., & Zeelenberg, M. (2015). A meta-analytic review of moral licensing. Personality and Social Psychology Bulletin, 41(4), 540-558.	-0.08	0.05	Pp recalled having good traits	Participants indicated their willngess to fake illness at work to visit a concert in a hypothetical scenario		NA		NA	0	NA	0	2	1	2	0	NA	NA	NA
Blanken, van de Ven, & Zeelenberg	2012	Blanken	3	3	5	1	Blanken, I., van de Ven, N., & Zeelenberg, M. (2015). A meta-analytic review of moral licensing. Personality and Social Psychology Bulletin, 41(4), 540-558.	0.07	0.05	Pp recalled performing good behaviour	Willingess to fake illness at work to visit a concert in a hypothetical scenario		NA		NA	0	NA	0	2	1	2	0	NA	NA	NA
Blanken, van de Ven, & Zeelenberg	2012	Blanken	3	4	6	2	Blanken, I., van de Ven, N., & Zeelenberg, M. (2015). A meta-analytic review of moral licensing. Personality and Social Psychology Bulletin, 41(4), 540-558.	0.05	0.11	Pp indicated whether they are planning to donate their organs after death	Everyday Cooperation Scale		NA		NA	0	NA	0	2	1	1	1	NA	NA	NA
Blanken, van de Ven, & Zeelenberg	2012	Blanken	3	5	7	3	Blanken, I., van de Ven, N., & Zeelenberg, M. (2015). A meta-analytic review of moral licensing. Personality and Social Psychology Bulletin, 41(4), 540-558.	0.49	0.08	Pp recalled having good traits	Hypothetical donation to charity		NA		NA	0	NA	0	2	1	1	1	NA	NA	NA
Blanken, van de Ven, & Zeelenberg	2012	Blanken	3	5	8	3	Blanken, I., van de Ven, N., & Zeelenberg, M. (2015). A meta-analytic review of moral licensing. Personality and Social Psychology Bulletin, 41(4), 540-558.	0.03	0.09	Pp recalled performing good behaviour	Hypothetical donation to charity		NA		NA	0	NA	0	2	1	1	1	NA	NA	NA
Blanken, van de Ven, & Zeelenberg	2012	Blanken	3	6	9	4	Blanken, I., van de Ven, N., & Zeelenberg, M. (2015). A meta-analytic review of moral licensing. Personality and Social Psychology Bulletin, 41(4), 540-558.	0.3	0.06	Pp recalled having good traits	Willingess to fake illness at work to visit a concert in a hypothetical scenario		NA		NA	0	NA	0	2	1	2	0	NA	NA	NA
Blanken, van de Ven, & Zeelenberg	2012	Blanken	3	6	10	4	Blanken, I., van de Ven, N., & Zeelenberg, M. (2015). A meta-analytic review of moral licensing. Personality and Social Psychology Bulletin, 41(4), 540-558.	0.54	0.06	Pp recalled having good traits	willingess to fake illness at work to visit a concert in a hypothetical scenario		NA		NA	0	NA	0	2	1	2	0	NA	NA	NA
Blanken, van de Ven, & Zeelenberg	2012	Blanken	3	7	11	5	Blanken, I., van de Ven, N., & Zeelenberg, M. (2015). A meta-analytic review of moral licensing. Personality and Social Psychology Bulletin, 41(4), 540-558.	-0.11	0.07	Pp recalled helping a friend	Willingess to Volunteer scale		NA		NA	0	NA	0	2	1	1	1	NA	NA	NA
Blanken, van de Ven, & Zeelenberg	2012	Blanken	3	7	12	5	Blanken, I., van de Ven, N., & Zeelenberg, M. (2015). A meta-analytic review of moral licensing. Personality and Social Psychology Bulletin, 41(4), 540-558.	0.12	0.08	Pp recalled helping a stranger	Willingess to Volunteer scale		NA		NA	0	NA	0	2	1	1	1	NA	NA	NA
Blanken, van de Ven, & Zeelenberg	2012	Blanken	3	8	13	6	Blanken, I., van de Ven, N., & Zeelenberg, M. (2015). A meta-analytic review of moral licensing. Personality and Social Psychology Bulletin, 41(4), 540-558.	0.61	0.1	Pp recalled having good traits and helping a person who is walking on crutches	Giving "accidentally" overpaid (actual) money back to experimenter (y/n)		NA		NA	0	NA	0	2	1	2	0	NA	NA	NA
Blanken, van de Ven, & Zeelenberg	2012	Blanken	3	8	14	6	Blanken, I., van de Ven, N., & Zeelenberg, M. (2015). A meta-analytic review of moral licensing. Personality and Social Psychology Bulletin, 41(4), 540-558.	0.48	0.1	Pp recalled performing good behaviors and helping a person who is walking on crutches	Giving "accidentally" overpaid (actual) money back to experimenter (y/n)		NA		NA	0	NA	0	2	1	2	0	NA	NA	NA
Blanken, van de Ven, & Zeelenberg	2012	Blanken	3	9	15	8	Blanken, I., van de Ven, N., & Zeelenberg, M. (2015). A meta-analytic review of moral licensing. Personality and Social Psychology Bulletin, 41(4), 540-558.	0.86	0.07	Pp recalled having good traits	Everyday Cooperation Scale		NA		NA	0	NA	0	2	1	1	1	NA	NA	NA
Blanken, van de Ven, & Zeelenberg	2012	Blanken	3	9	16	8	Blanken, I., van de Ven, N., & Zeelenberg, M. (2015). A meta-analytic review of moral licensing. Personality and Social Psychology Bulletin, 41(4), 540-558.	0.24	0.03	Pp recalled performing good behaviour	Everyday Cooperation Scale		NA		NA	0	NA	0	2	1	1	1	NA	NA	NA
Blanken, van de Ven, & Zeelenberg	2012	Blanken	3	10	17	10	Blanken, I., van de Ven, N., & Zeelenberg, M. (2015). A meta-analytic review of moral licensing. Personality and Social Psychology Bulletin, 41(4), 540-558.	-0.34	0.07	Pp indicated whether they are planning to donate their organs after death + provided their address for a folder on organ donation	Everyday Cooperation Scale		NA		NA	0	NA	0	2	1	1	1	NA	NA	NA
Blanken, van de Ven, & Zeelenberg	2012	Blanken	3	11	18	11	Blanken, I., van de Ven, N., & Zeelenberg, M. (2015). A meta-analytic review of moral licensing. Personality and Social Psychology Bulletin, 41(4), 540-558.	-0.25	0.05	Pp indicated preerence for a Black doctor	Willingess to hire White person for a job (over a Black person) in a scenario		NA		NA	0	NA	0	2	4	4	1	NA	NA	NA
Blanken, van de Ven, & Zeelenberg	2012	Blanken	3	12	19	12	Blanken, I., van de Ven, N., & Zeelenberg, M. (2015). A meta-analytic review of moral licensing. Personality and Social Psychology Bulletin, 41(4), 540-558.	-0.67	0.08	Pp disagreed with racist statement	Willingess to hire White person for a job (over a Black person) in a scenario		NA		NA	0	NA	0	2	4	4	1	NA	NA	NA
Blanken, van de Ven, Zeelenberg, & Meijers	2014	Blanken	4	13	20	1	Blanken, I., Van de Ven, N., Zeelenberg, M., & Meijers, M. H. C. (2014). Three attempts to replicate the moral licensing effect. Social Psychology, 45, 232-238. doi:10.1027/1864-9335/ a000189	-0.0291097	0.0563553	Pp wrote about themselves using positive trait words that they were provided	Pledged amount to donate to Charity at a later time	Added details about dependent measure	1	No Obs	3	1	1	0	2	1	1	1	1	1	2
Blanken, van de Ven, Zeelenberg, & Meijers	2014	Blanken	4	14	21	2	Blanken, I., Van de Ven, N., Zeelenberg, M., & Meijers, M. H. C. (2014). Three attempts to replicate the moral licensing effect. Social Psychology, 45, 232-238. doi:10.1027/1864-9335/ a000190	-0.306641	0.0413037	Pp wrote about themselves using positive words	Cooperative behaviour in a hypothetical commons dilemma		1	No Obs	1	1	0	0	2	1	1	1	1	1	2
Blanken, van de Ven, Zeelenberg, & Meijers	2014	Blanken	4	15	22	3	Blanken, I., Van de Ven, N., Zeelenberg, M., & Meijers, M. H. C. (2014). Three attempts to replicate the moral licensing effect. Social Psychology, 45, 232-238. doi:10.1027/1864-9335/ a000191	0.0265039	0.00633602	Pp wrote about themselves using positive trait words	Donation to charity		1	No Obs	1	1	1	0	1	1	1	1	2	2	2
Blanken, van de Ven, Zeelenberg, & Meijers	2014	Blanken	4	15	23	3	Blanken, I., Van de Ven, N., Zeelenberg, M., & Meijers, M. H. C. (2014). Three attempts to replicate the moral licensing effect. Social Psychology, 45, 232-238. doi:10.1027/1864-9335/ a000192	0.0710837	0.00633947	Pp wrote about themselves using positive trait words	Cooperative behaviour in a hypothetical commons dilemma	Added second dependent variable for study 3	1	No Obs	1	1	1	0	1	1	1	1	2	2	2
Boyd	2014	Boyd	5	16	24	1	Boyd, K. E. (2014). The effectsof moral licensing on high-cost and low-cost helping behaviours (Honors thesis, University of Dayton).	-0.23683	0.0359681	Pp wrote about a time when they acted in such a way that they felt righteous/ honorable	Willingness to help in scenarios		1	No Obs	1	0	0	0	1	1	1	1	1	1	4
Bradley-Geist, King, Skorinko, Hebl, & McKenna	2010	Bradley-Geist	6	17	25	1	Bradley-Geist, J. C., King, E. B., Skorinko, J., Hebl, M. R., & McKenna, C. (2010). Moral credentialing by associa- tion: The importance of choice and relationship closeness. Personality and Social Psychology Bulletin, 36, 1564-1575. doi:10.1177/0146167210385921	-0.154276	0.119404	Pp were given the choice to write about a positive or negative experience with a Black individual. Participants who chose to write about a positive experience were included	Willingess to hire White person for a job (over a Black person) in a scenario		2	Some	NA	1	0	0	1	4	4	1	3	1	1
Bradley-Geist, King, Skorinko, Hebl, & McKenna	2010	Bradley-Geist	6	17	26	1	Bradley-Geist, J. C., King, E. B., Skorinko, J., Hebl, M. R., & McKenna, C. (2010). Moral credentialing by associa- tion: The importance of choice and relationship closeness. Personality and Social Psychology Bulletin, 36, 1564-1575. doi:10.1177/0146167210385920	0.699165	0.113153	Pp were asked to write about a positive experience with a Black individual	Willingess to hire White person for a job (over a Black person) in a scenario		2	Some	NA	1	0	0	1	4	4	1	3	1	2
Bradley-Geist, King, Skorinko, Hebl, & McKenna	2010	Bradley-Geist	6	18	27	2	Bradley-Geist, J. C., King, E. B., Skorinko, J., Hebl, M. R., & McKenna, C. (2010). Moral credentialing by associa- tion: The importance of choice and relationship closeness. Personality and Social Psychology Bulletin, 36, 1564-1575. doi:10.1177/0146167210385922	0.150872	0.0955196	Pp were given the choice to write about a positive or negative experience with a Hispanic individual. Participants who chose to write about a positive experience were included	Willingness to hire White person for a job (over a Hispanic person) in a scenario		2	Some	NA	1	0	0	1	4	4	1	3	1	2
Bradley-Geist, King, Skorinko, Hebl, & McKenna	2010	Bradley-Geist	6	18	28	2	Bradley-Geist, J. C., King, E. B., Skorinko, J., Hebl, M. R., & McKenna, C. (2010). Moral credentialing by associa- tion: The importance of choice and relationship closeness. Personality and Social Psychology Bulletin, 36, 1564-1575. doi:10.1177/0146167210385923	0.798991	0.103133	Pp were given the choice to write about a positive or negative experience with a Hispanic individual. Participants who chose to write about a positive experience were included	Tolerance for prejudice scale	Added second dependent variable (free choice and control)	2	Some	NA	1	0	0	1	4	4	1	3	1	5
Bradley-Geist, King, Skorinko, Hebl, & McKenna	2010	Bradley-Geist	6	18	29	2	Bradley-Geist, J. C., King, E. B., Skorinko, J., Hebl, M. R., & McKenna, C. (2010). Moral credentialing by associa- tion: The importance of choice and relationship closeness. Personality and Social Psychology Bulletin, 36, 1564-1575. doi:10.1177/0146167210385924	0.164552	0.0934004	Pp were asked to write about a positive experience with a Hispanic individual	Tolerance for prejudice scale	Added second dependent variable (forced choice and control)	2	Some	NA	1	0	0	1	4	4	1	3	1	1
Bradley-Geist, King, Skorinko, Hebl, & McKenna	2010	Bradley-Geist	6	19	30	4	Bradley-Geist, J. C., King, E. B., Skorinko, J., Hebl, M. R., & McKenna, C. (2010). Moral credentialing by associa- tion: The importance of choice and relationship closeness. Personality and Social Psychology Bulletin, 36, 1564-1575. doi:10.1177/0146167210385925	-0.7	0.09	Pp were asked to write about a positive experience with a Black friend	Willingness to hire White person for a job (over a Black person) in a scenario	Changed to Black person instead of Hispanic as reported in the article	2	Some	NA	1	0	1	1	4	4	1	4	1	2
Braun & Gollwitzer	2012	Braun	7	20	31	1	Braun, J., & Gollwitzer, M. (2012). Leniency for out?group offenders. European Journal of Social Psychology, 42(7), 883-892.	0.335539	0.0416737	Pp indicated if Southeast Asians living in Gemrany should be actively involed in lobby groups	Severity of punishing crimes depicted in vignettes		1	No Obs	1	1	0	0	2	4	4	1	2	2	5
Braun & Gollwitzer	2012	Braun	7	21	32	2	Braun, J., & Gollwitzer, M. (2012). Leniency for out?group offenders. European Journal of Social Psychology, 42(7), 883-892.	0.362176	0.161407	Pp wrote about a positive experience with outgroup member	Severity of punishing crimes depicted in vignettes		1	No Obs	1	1	0	0	2	4	4	1	2	2	5
Brown et al.	2011	Brown	8	22	33	1	Brown, R. P., Tamborski, M., Wang, X., Barnes, C. D., Mumford, M. D., Connely, S., & Devenport, L. D. (2011). Moral cre- dentialing and the rationalization of misconduct. Ethics and Behavior, 21, 1-12. doi:10.1080/10508422.2011.537566	0.41	0.04	Pp read four moral dilemmas and rated how likely they would be to behaviour in a pro-social fashion if they were to encounter such a situation	The extent to which participants cheat on a math task		1	No Obs	1	1	0	0	1	1	2	0	1	1	1
Cascio & Plant	2015	Cascio	9	23	34	1	Cascio, J., & Plant, E. A. (2015). Prospective moral licensing: Does anticipating doing good later allow you to be bad now? Journal of Experimental Social Psychology, 56, 110-116. doi:S0022103114001450	0.557204	0.0484503	Pp were asked whether they were interested in taking part in a fundraiser (skip a meal for Red Cross)	Willingness to hire White person for a job (over a Black person)		3	Explicit	1	1	0	0	1	1	4	0	1	1	3
Cascio & Plant	2015	Cascio	9	24	35	2	Cascio, J., & Plant, E. A. (2015). Prospective moral licensing: Does anticipating doing good later allow you to be bad now? Journal of Experimental Social Psychology, 56, 110-116. doi:S0022103114001451	0.656003	0.0830556	Pp were asked whether they were interested in taking part in a fundraiser (skip a meal for Red Cross)	Willingness to hire White person for a job (over a Black person)		3	Explicit	1	1	0	0	1	1	4	0	1	1	3
Cascio & Plant	2015	Cascio	9	25	36	3	Cascio, J., & Plant, E. A. (2015). Prospective moral licensing: Does anticipating doing good later allow you to be bad now? Journal of Experimental Social Psychology, 56, 110-116. doi:S0022103114001452	0.880676	0.0627372	Completed a behavior checklist manipulation. Those in the license condition checked pro-environmental behaviors that they "at least sometimes do", in control it was those that they "always do"	Explicit racism-Attitudes Toward Black Scale (Example item: "I would rather not have Blacks live in the same apartment building I live in")		3	Explicit	1	1	0	0	1	1	4	0	1	1	3
Cascio & Plant	2015	Cascio	9	26	37	4	Cascio, J., & Plant, E. A. (2015). Prospective moral licensing: Does anticipating doing good later allow you to be bad now? Journal of Experimental Social Psychology, 56, 110-116. doi:S0022103114001453	0.573244	0.0564799	Pp were asked whether they were interested in taking part in a fundraiser (skip a meal for Red Cross)	Indicating stereotypes against Blacks		3	Explicit	1	1	0	0	1	1	4	0	1	1	3
Choi, Crandall, & La	2014	Choi	10	27	38	2	Choi, B., Crandall, C. S, & La, S. (2014). Permission to be prejudiced: Legitimacy credits in the evaluation of advertise- ments. Journal of Applied Social Psychology, 44, 190-200. doi:10.1111/jasp.12217	0.44	0.04	Pp first evaluated a high-quality ad with a Black or White model and were next given a chance to express positive attitude toward the low qaulity ad with a Black model	Evaluation of a second (target) ad including a Black model on attractiveness		2	Some	2	1	0	0	1	4	4	1	1	1	5
Clot, Grolleau, & Ibanez	2018	Clot	11	28	39	1	Clot, S., Grolleau, G., & Ibanez, L. (2018). Moral self-licencing and social dilemmas: an experimental analysis from a taking game in Madagascar. Applied Economics, 50(27), 2980-2991.	0.395273	0.0111364	Pp imagined themselves volunteering for University	Amount taken from common fund		1	No Obs	2	1	2	0	6	1	1	1	4	1	1
Clot, Grolleau, & Ibanez	2013	Clot	11	29	40	1	Clot, S., Grolleau, G., & Ibanez, L. (2013). Self-licensing and financial rewards: is morality for sale?. Economics Bulletin, 33, 2298-2306.	0.302802	0.0404584	Pp imagined engaging in a pro-environmental activity	Pp could allocate an amount (30E) between themselves and an environmental charity (either World Wildlife Fund or Greenpeace)		1	No Obs	2	1	1	0	2	3	1	0	1	1	1
Clot, Grolleau, & Ibanez	2014	Clot	11	30	41	1	Clot, S., Grolleau, G., & Ibanez, L. (2014). Smug alert! Exploring self-licensing behavior in a cheating game. Economics Letters, 123, 191-194. doi:10/1016/j.econlet.2014.01.039	0.345448	0.0405967	Pp imagined that they previously performed a good deed	Cheating for higher payoff		1	No Obs	1	1	1	0	6	1	2	0	1	1	1
Conway & Peetz	2012	Conway	12	31	42	1	Conway, P., & Peetz, J. (2012). When does feeling moral actually make you a better person? Conceptual abstraction moderates whether past moral deeds motivate consistency or compensatory behavior. Personality and Social Psychology Bulletin, 38(7), 907-919.	0.355902	0.0812182	Pp recalled moral behaviour they performed during the previous week (recently)	Willingess to Volunteer Scale and Willingness to help in a vignette (both DVs combined)		1	No Obs	1	1	0	1	1	1	1	1	2	2	4
Conway & Peetz	2012	Conway	12	32	43	2	Conway, P., & Peetz, J. (2012). When does feeling moral actually make you a better person? Conceptual abstraction moderates whether past moral deeds motivate consistency or compensatory behavior. Personality and Social Psychology Bulletin, 38(7), 907-919.	0.578079	0.107096	Pp described moral behaviour performed by them or a friend in the recent past (1 week ago)	Willingess to Volunteer scale		1	No Obs	1	1	0	1	1	1	1	1	2	2	4
Conway & Peetz	2012	Conway	12	33	44	3	Conway, P., & Peetz, J. (2012). When does feeling moral actually make you a better person? Conceptual abstraction moderates whether past moral deeds motivate consistency or compensatory behavior. Personality and Social Psychology Bulletin, 38(7), 907-919.	0.789245	0.066813	Pp were asked to visualize performing moral beahviours, and wrote about how they would perform these behaviours	Donation to charity; pp entered a draw and they could indicate how much of the price money would be donated to charity		1	No Obs	1	1	2	1	1	1	1	1	2	2	1
Conway et al.	2014	Conway	56	114	154	4	Conway, P., Cheung, I., & Olson, J. M. (2014). Let he who is without sin cast the first stone: Activating the moral self amplifies moral judgments and behavior [unpublished]	-0.662818	0.259769	Pp recalled moral behaviour they performed recently	Willingness to help charities		1	No Obs	1	0	1	0	1	1	1	1	2	2	4
Conway et al.	2014	Conway	56	114	155	4	Conway, P., Cheung, I., & Olson, J. M. (2014). Let he who is without sin cast the first stone: Activating the moral self amplifies moral judgments and behavior	-0.583509	0.25812	Pp recalled moral behaviour they performed recently	Helping commitment (put up posters and email people)		1	No Obs	1	0	1	0	1	1	1	1	2	2	4
Conway et al.	2014	Conway	56	115	153	1	Conway, P., Cheung, I., & Olson, J. M. (2014). Let he who is without sin cast the first stone: Activating the moral self amplifies moral judgments and behavior	-0.06019	5e-06	Participants rated how true moral words were of them	Charitable donations (aggregated among libraries for uni, school, and prison)		2	Some	1	0	1	0	1	1	1	1	1	1	2
Cornelissen, Bashshur, Rode, & Le Menstrel	2013	Cornelissen	13	34	45	1	Cornelissen, G., Bashshur, M. R., Rode, J., & Le Menestrel, M. (2013). Rules or consequences: The role of ethical mind- sets in moral dynamics. Psychological Science, 24, 482-488. doi:10.1177/0956797612457376	0.590114	0.0884054	Pp remembered an episode in the past where they did something ethical	Amount of money offered in actual dictator game		1	No Obs	1	1	1	1	2	1	1	1	1	1	1
Cornelissen, Bashshur, Rode, & Le Menstrel	2013	Cornelissen	13	35	46	2	Cornelissen, G., Bashshur, M. R., Rode, J., & Le Menestrel, M. (2013). Rules or consequences: The role of ethical mind- sets in moral dynamics. Psychological Science, 24, 482-488. doi:10.1177/0956797612457377	0.678822	0.103463	Pp remembered an episode in the past where they did something ethical	Amount of money offered in actual dictator game		1	No Obs	1	1	1	1	2	1	1	1	1	1	4
Cornelissen, Bashshur, Rode, & Le Menstrel	2013	Cornelissen	13	36	47	3	Cornelissen, G., Bashshur, M. R., Rode, J., & Le Menestrel, M. (2013). Rules or consequences: The role of ethical mind- sets in moral dynamics. Psychological Science, 24, 482-488. doi:10.1177/0956797612457378	-0.528922	0.0767412	Pp remembered an episode in the past where they did something ethical	Cheating for higher payoff		1	No Obs	1	1	1	1	2	1	2	0	1	1	5
Cornelissen, Karelaia, & Soyer	2013	Cornelissen	13	37	48	1	Cornelissen, G., Karelaia, N., & Soyer, E. (2013, September). Clicktivism or slacktivism? The ironic effects of symbolic prosocial behavior. Paper presented at Society for the Advancement of Judgment and Decision Making Studies, Granada, Spain.	0.57	0.06	Pp could indicate whether they supported UNICEF	Providing help for organization by investing time to develop slogans		NA		NA	0	0	1	2	1	1	1	NA	NA	NA
Cornelissen, Karelaia, & Soyer	2013	Cornelissen	13	38	49	2	Cornelissen, G., Karelaia, N., & Soyer, E. (2013, September). Clicktivism or slacktivism? The ironic effects of symbolic prosocial behavior. Paper presented at Society for the Advancement of Judgment and Decision Making Studies, Granada, Spain.	0.36	0.04	Pp indicated whether they supported Oxfam	Contribute part of participation fee to Oxfam		NA		NA	0	0	1	2	1	1	1	NA	NA	NA
de Jong	2017	de Jong	14	39	50	1	de Jong, M. (2017). Donating and self interest. (Master’s dissertation, Leiden University).	0.451201	0.014443	Pp recalled a time where they did something moral	Donation to charity		1	No Obs	1	1	2	0	1	1	1	1	2	2	4
Ebersole et al.	2016	Ebersole	15	40	51	1	Ebersole, C. R., Atherton, O. E., Belanger, A. L., Skulborstad, H. M., Allen, J. M., Banks, J. B., ... & Brown, E. R. (2016). Many Labs 3: Evaluating participant pool quality across the academic semester via replication. Journal of Experimental Social Psychology, 67, 68-82.	0.181551	0.00632899	Pp indicated whether they considered each of five negative statements about women to be right or wrong, for instance: "Most women are not smart"	Willingness to hire a woman for a job (over a man) in a scenario		1	No Obs	1	1	0	1	NA	4	4	1	2	2	5
Ebersole et al.	2016	Ebersole	16	40	52	1	Ebersole, C. R., Atherton, O. E., Belanger, A. L., Skulborstad, H. M., Allen, J. M., Banks, J. B., ... & Brown, E. R. (2016). Many Labs 3: Evaluating participant pool quality across the academic semester via replication. Journal of Experimental Social Psychology, 67, 68-82.	0.150234	0.00151542	Pp indicated whether they considered each of five negative statements about women to be right or wrong, for instance: "Most women are not smart"	Willingness to hire a woman for a job (over a man) in a scenario		1	No Obs	1	1	0	1	NA	4	4	1	1	1	5
Effron, Cameron, & Monin	2009	Monin	17	41	53	1	Effron, D. A., Cameron, J. S., & Monin, B. (2009). Endorsing Obama licenses favoring whites. Journal of experimental social psychology, 45(3), 590-593.	0.446427	0.0488274	Pp indicated that they would vote for President Obama (displaying preference for Black over White president)	Willingness to hire White person for a job (over a Black person) in a scenario		2	Some	2	1	0	0	1	4	4	1	3	1	5
Effron, Cameron, & Monin	2009	Monin	17	42	54	2	Effron, D. A., Cameron, J. S., & Monin, B. (2009). Endorsing Obama licenses favoring whites. Journal of experimental social psychology, 45(3), 590-593.	0.653966	0.100744	Pp indicated that they would vote for President Obama (displaying preference for Black over White president)	Willingness to hire White person for a job (over a Black person) in a scenario		2	Some	2	1	0	0	1	4	4	1	3	1	5
Effron, Cameron, & Monin	2009	Monin	17	43	55	3	Effron, D. A., Cameron, J. S., & Monin, B. (2009). Endorsing Obama licenses favoring whites. Journal of experimental social psychology, 45(3), 590-593.	0.154365	0.0749512	Pp indicated that they would vote for President Obama (displaying preference for Black over White president)	Willingess to allocate funds to a group of White (over Black) people in a scenario		2	Some	2	1	0	0	1	4	4	1	3	1	5
Effron, Miller, & Monin	2012	Monin	18	44	56	2	*Effron, D. A., Monin, B., & Miller, D. T. (2012). Inventing racist roads not taken: The licensing effect of immoral counterfactual behaviors. Journal of Personality and Social Psychology, 103, 916-932. doi:10.1037/a0030008	0.585274	0.0654874	Circle innocent party in a lineup (Guilty White/Innocent White vs Guilty White/Innocent Black conditions)	Judge behaviours as racist or not		1	No Obs	1	1	0	0	1	4	4	1	1	1	5
Effron, Miller, & Monin	2012	Monin	18	45	57	3	*Effron, D. A., Monin, B., & Miller, D. T. (2012). Inventing racist roads not taken: The licensing effect of immoral counterfactual behaviors. Journal of Personality and Social Psychology, 103, 916-932. doi:10.1037/a0030008	0.280184	0.0258558	Pp displayed non-racist behaviour while having a racist alternative to their behaviour (Accused White over Black guy for crime)	Willingess to hire White person for a job (over a Black person) in a scenario		1	No Obs	1	1	0	0	1	4	4	1	3	1	5
Effron, Miller, & Monin	2012	Monin	18	45	58	3	*Effron, D. A., Monin, B., & Miller, D. T. (2012). Inventing racist roads not taken: The licensing effect of immoral counterfactual behaviors. Journal of Personality and Social Psychology, 103, 916-932. doi:10.1037/a0030009	0.204628	0.025738	Pp displayed non-racist behaviour while having a racist alternative to their behaviour (Accused White over Black guy for crime)	Willingess to allocate funds to a group of White (over Black) people		1	No Obs	1	1	0	0	1	4	4	1	3	1	5
Ferguson	unpublished	Ferguson	19	46	59	1a	Ferguson, R. (2018). How Flexible is Morality? A Test of the Moral Credits Model of Moral	0.0195818	0.0282208	Pp were asled to write about a time they did something moral or ethical	Dictator game with lottery tickets for Amazon gift card		1	No Obs	1	0	2	0	1	1	1	1	2	2	4
Ferguson	unpublished	Ferguson	19	47	60	1b	Ferguson, R. (2018). How Flexible is Morality? A Test of the Moral Credits Model of Moral	-0.0818135	0.0209652	Pp were asled to write about a time they did something moral or ethical	Self-report of prosocial intentions		1	No Obs	1	0	0	0	1	1	1	1	2	2	4
Ferguson	unpublished	Ferguson	19	48	61	2a	Ferguson, R. (2018). How Flexible is Morality? A Test of the Moral Credits Model of Moral	-0.0236767	0.0164222	Pp were asled to write about a time they did something moral or ethical	Self-report of prosocial intentions		1	No Obs	1	0	0	0	1	1	1	1	2	2	4
Ferguson	unpublished	Ferguson	19	49	62	2b	Ferguson, R. (2018). How Flexible is Morality? A Test of the Moral Credits Model of Moral	-0.0245923	0.0138906	Pp were asled to write about a time they did something moral or ethical	Self-report of prosocial intentions		1	No Obs	1	0	0	0	1	1	1	1	2	2	4
Geng, Cheng, Tang, Zhou, & Ye	2016	Geng	20	50	63	2	Geng, L., Cheng, X., Tang, Z., Zhou, K., & Ye, L. (2016). Can previous pro-environmental behaviours influence subsequent environmental behaviours? The licensing effect of pro-environmental behaviours. Journal of Pacific Rim Psychology, 10, e9.	0.318879	0.0361745	Green shopping task	Likelihood of engaging in pro-environmental behaviours (Questionniare of College Students' Environmental Behaviour)		2	Some	2	1	0	1	5	3	3	1	1	1	5
Geng, Cheng, Tang, Zhou, & Ye	2016	Geng	20	51	64	1b	Geng, L., Cheng, X., Tang, Z., Zhou, K., & Ye, L. (2016). Can previous pro-environmental behaviours influence subsequent environmental behaviours? The licensing effect of pro-environmental behaviours. Journal of Pacific Rim Psychology, 10, e9.	0.668496	0.105815	Green shopping task	Likelihood of engaging in pro-environmental behaviours (Questionniare of College Students' Environmental Behaviour)		2	Some	2	1	0	1	5	3	3	1	1	1	5
Gholamzedehmir	2015	Gholamzedehmir	21	52	65	2	Gholamzedehmir, M. (2015). The Impact of Moral Action and Moral Values. (Doctoral dissertation, University of Sussex).	-0.368978	0.037408	Pp recalled and wrote about time when they helped another person, then wrote story using list of positive traits	Charity Donation		1	No Obs	1	0	0	0	3	1	1	1	2	2	4
Gholamzedehmir	2015	Gholamzedehmir	21	52	66	2	Gholamzedehmir, M. (2015). The Impact of Moral Action and Moral Values. (Doctoral dissertation, University of Sussex).	-0.560926	0.0382384	Pp recalled and wrote about time when they helped another person, then wrote story using list of positive traits	Future intentions of donating to charity		1	No Obs	1	0	0	0	3	1	1	1	2	2	2
Gholamzedehmir	2015	Gholamzedehmir	21	53	67	3	Gholamzedehmir, M. (2015). The Impact of Moral Action and Moral Values. (Doctoral dissertation, University of Sussex).	-0.429185	0.0355455	Pp recalled and wrote about time when they helped another person, then wrote story using list of positive traits	Future intentions of donating to charity		1	No Obs	1	0	0	0	3	1	1	1	2	2	2
Greene & Low	2014	Greene	22	54	68	1	Greene, M., & Low, K. (2014). Public integrity, private hypocrisy, and the moral licensing effect. Social Behavior and Personality: an international journal, 42(3), 391-400.	0.711211	0.132112	Pp wrote about a time when they helped others	Acceptibility of engaging in a transgression/ immoral act (e.g not returning found money)		1	No Obs	1	1	0	0	1	1	1	1	2	2	1
Greene & Low	2014	Greene	22	54	69	1	Greene, M., & Low, K. (2014). Public integrity, private hypocrisy, and the moral licensing effect. Social Behavior and Personality: an international journal, 42(3), 391-400.	1.226	0.147987	Pp wrote about a time when they helped others	Liklihood of engaging in a transgression/ immoral act (e.g not returning found money)		1	No Obs	1	1	0	0	1	1	1	1	2	2	1
Greene & Low	2014	Greene	22	54	70	1	Greene, M., & Low, K. (2014). Public integrity, private hypocrisy, and the moral licensing effect. Social Behavior and Personality: an international journal, 42(3), 391-400.	-0.357783	0.117047	Pp wrote about a time when they helped others	Acceptibility of engaging in a transgression/ immoral act (e.g not returning found money) while imagining being watched by a friend		1	No Obs	3	1	0	0	1	1	1	1	2	2	1
Greene & Low	2014	Greene	22	54	71	1	Greene, M., & Low, K. (2014). Public integrity, private hypocrisy, and the moral licensing effect. Social Behavior and Personality: an international journal, 42(3), 391-400.	-0.213315	0.115812	Pp wrote about a time when they helped others	Liklihood of engaging in a transgression/ immoral act (e.g not returning found money) while imagining being watched by a friend		1	No Obs	3	1	0	0	1	1	1	1	2	2	1
Jasinkaja & Lahti	2020	Jasinkaja	54	112	151	1	Jasinskaja-Lahti, I., Vezzali, L., Ranta, M., Pacilli, M. G., Giacomantonio, M., & Pagliaro, S. (2021). Conditional secondary transfer effect: The moderating role of moral credentials and prejudice. Group Processes & Intergroup Relations, 24(7), 1219-1237.	-0.094	0.014	Hypothetical hiring task - Hire person with Somalian background over Finnish person (i.e., black over white)	Attitudes towards different outgroup (not group involved in hiring task). Higher scores = more positive		1	No Obs	2	1	0	0	2	4	4	1	2	2	5
Jones & Koenig	2018	Jones	23	55	72	1	Jones, J. A., & Koenig, A. M. (2018). The effect of “socially moral” purchases on future financial donations. International Journal of Nonprofit and Voluntary Sector Marketing, 23(4), e1614.	-0.278317	0.0319007	Pp imagined purchasing items with an attached moral good (e.g. Dinner for two with portion of purchase foes towrds environmental conservation)	Donation to charity		1	No Obs	1	1	2	0	1	1	1	1	2	2	1
Jones & Koenig	2018	Jones	23	55	73	1	Jones, J. A., & Koenig, A. M. (2018). The effect of “socially moral” purchases on future financial donations. International Journal of Nonprofit and Voluntary Sector Marketing, 23(4), e1614.	0.169306	0.0215856	Pp imagined purchasing items with an attached moral good (e.g. Dinner for two with portion of purchase foes towrds environmental conservation)	Donation to charity		1	No Obs	1	1	2	0	1	1	1	1	2	2	5
Jones & Koenig	2018	Jones	23	56	74	2	Jones, J. A., & Koenig, A. M. (2018). The effect of “socially moral” purchases on future financial donations. International Journal of Nonprofit and Voluntary Sector Marketing, 23(4), e1614.	-0.288655	0.0246466	Pp selected home goods they wanted to purchase with associated donation to social cause, and lab donated money to social cause	Donation to chairty		2	Some	1	1	2	0	1	1	1	1	1	1	5
Jones & Koenig	2018	Jones	23	56	75	3	Jones, J. A., & Koenig, A. M. (2018). The effect of “socially moral” purchases on future financial donations. International Journal of Nonprofit and Voluntary Sector Marketing, 23(4), e1614.	-0.395636	0.057476	Pp selected brands and made aware of its prosocial activities	Donation to charity		2	Some	2	1	2	0	1	1	1	1	4	1	4
Jordan, Mullen, Murnighan	2011	Jordan	24	57	76	2	Jordan, J., Mullen, E., & Murnighan, J. K. (2011). Striving for the moral self: The effects of recalling past moral actions on future moral behavior. Personality and Social Psychology Bulletin, 37, 701-713. doi:10.1177/0146167211400208	0.42264	0.060993	Pp recalled a situation in which they helped other people	[Prosocial intentions] Indicate willingess to donate money to charity, donate blood, volunteer		1	No Obs	1	1	0	0	NA	1	1	1	2	2	4
Jordan, Mullen, Murnighan	2011	Jordan	24	58	77	3	Jordan, J., Mullen, E., & Murnighan, J. K. (2011). Striving for the moral self: The effects of recalling past moral actions on future moral behavior. Personality and Social Psychology Bulletin, 37, 701-713. doi:10.1177/0146167211400209	0.987262	0.0591764	Pp recalled a situation in which they helped other people	The extent to which participants cheat on a math task		2	Some	2	1	0	1	2	1	2	0	4	1	4
Lacasse	2017	Lacasse	25	59	78	1	Lacasse, K. (2017). Canâ€™t Hurt, Might Help: Examining the Spillover Effects From Purposefully Adopting a New Pro-Environmental Behavior. Environment and Behavior, 0013916517748164.	0.504516	0.0494065	Pp adopted pro-environmental behaviours for 3 weeks	Enivronmental responsibility		1	No Obs	1	1	0	0	1	3	3	1	3	1	5
Lacasse	2017	Lacasse	25	59	79	1	Lacasse, K. (2019). Can’t hurt, might help: Examining the spillover effects from purposefully adopting a new pro-environmental behavior. Environment and Behavior, 51(3), 259-287.	0.0550307	0.0500506	Pp adopted pro-environmental behaviours for 3 weeks	Enivronmental responsibility		1	No Obs	1	1	0	0	1	3	3	1	3	1	5
Lalot, Falomir-Pichastor, & Quiamzade	2018	Lalot	26	60	80	2	Lalot, F., Falomir-Pichastor, J. M., & Quiamzade, A. (2018). Compensation and consistency effects in proenvironmental behaviour: The moderating role of majority and minority support for proenvironmental values. Group Processes & Intergroup Relations, 21(3), 403-421.	-0.341697	0.0472279	Pp then reported to what extent they adopted green behaviours in their daily life	Willingness to participate in a proenvironmental event.		1	No Obs	1	1	0	1	2	3	3	1	2	2	4
Lauren, Smith, Louis & Dean	2017	Lauren	27	61	81	1	Lauren, N., Smith, L. D., Louis, W. R., & Dean, A. J. (2019). Promoting spillover: how past behaviors increase environmental intentions by cueing self-perceptions. Environment and Behavior, 51(3), 235-258.	0.0926951	0.0147469	Completed a behavior checklist manipulation. Those in the license condition checked pro-environmental behaviors that they "at least sometimes do", in control it was those that they "always do"	Intentions of engaging in pr-environmonmental behaviours in the private-sphere (i.e. Purchanse an eco-friendly product)		1	No Obs	1	1	0	1	4	3	3	1	2	2	4
Lauren, Smith, Louis & Dean	2017	Lauren	27	61	82	1	Lauren, N., Smith, L. D., Louis, W. R., & Dean, A. J. (2019). Promoting spillover: how past behaviors increase environmental intentions by cueing self-perceptions. Environment and Behavior, 51(3), 235-258.	-0.0457072	0.014735	Completed a behavior checklist manipulation. Those in the license condition checked pro-environmental behaviors that they "at least sometimes do", in control it was those that they "always do"	Intentions of engaging in pr-environmonmental behaviours in the public-sphere (i.e. "Donate to an eviromental group")		1	No Obs	2	1	0	1	4	3	3	1	2	2	4
Leonard	2012	Leonard	28	62	83	1	Leonard, B. (2012). Unpublished raw data	-0.29	0.13	Pp imagined refusing an offer to fake volunteering less hours than required	Indicate how much money they would keep from a wallet they found in a hypothetical scenario		NA		NA	0	NA	0	NA	1	2	0	NA	NA	NA
Leonard	2012	Leonard	28	62	84	1	Leonard, B. (2012). Unpublished raw data	-0.04	0.04	Pp imagined refusing an offer to fake volunteering less hours than required	Indicate how much money they would keep from a wallet they found in a hypothetical scenario		NA		NA	0	NA	1	NA	1	2	0	NA	NA	NA
Leonard	2012	Leonard	28	63	85	2	Leonard, B. (2012). Unpublished raw data	-0.02	0.09	Pp imagined refusing an offer to fake volunteering less hours than required	Indicate how much money they would keep from a wallet they found in a hypothetical scenario		NA		NA	0	NA	1	NA	1	2	0	NA	NA	NA
Leonard	2012	Leonard	28	64	86	3	Leonard, B. (2012). Unpublished raw data	0.01	0.06	Pp imagined that they found a wallet on the floor and decided not to take any of the money	Pp indicated to what extent they would refuse an offer to fake volunterring less hours than required		NA		NA	0	NA	1	NA	1	2	1	NA	NA	NA
Li, Mai, & Bagger	2017	Li	29	65	87	1a	Li, A., Mai, K. M., & Bagger, J. (2017). Licensed to say no: How and why does engaging in a prior moral action influence family support provision?. Journal of Vocational Behavior, 102, 86-98.	0.392417	0.039982	Pp described a time when they provided unsolicited help to other people	Measure of family support		1	No Obs	1	1	0	0	1	1	1	1	2	2	4
Li, Mai, & Bagger	2017	Li	29	66	88	1b	Li, A., Mai, K. M., & Bagger, J. (2017). Licensed to say no: How and why does engaging in a prior moral action influence family support provision?. Journal of Vocational Behavior, 102, 86-98.	0.27281	0.0158954	Pp wrote about a time when you provided unsolicited help to other people.	Family support		1	No Obs	1	1	0	0	1	1	1	1	2	2	4
Mann & Kawakamin	2012	Mann	30	67	91	3	Mann, N. H., & Kawakami, K. (2012). The long, steep path to equality: Progressing on egalitarian goals. Journal of Experi- mental Psychology: General, 141, 187-197. doi:10.1037/a002 5604	1.11256	0.166307	Pp received visual feedback during a task that indicated that they were becoming more positive toward Blacks based on physiological reponses measured with a LifeShirt	Interpersonal closeness task-- seating distance towards Black person		3	Explicit	2	1	0	0	1	4	4	1	1	1	1
Mann & Kawakamin	2012	Mann	30	68	89	1	Mann, N. H., & Kawakami, K. (2012). The long, steep path to equality: Progressing on egalitarian goals. Journal of Experi- mental Psychology: General, 141, 187-197. doi:10.1037/a002 5602	0.641783	0.0980442	Pp received feedback that they were drawing closer to their goal (try to have positive evaluations of Black people whenever they were presented with an image of Blacks)	Interpersonal closeness task-- seating distance towards Black person		3	Explicit	2	1	0	1	1	4	4	1	1	1	1
Mann & Kawakamin	2012	Mann	30	69	90	2	Mann, N. H., & Kawakami, K. (2012). The long, steep path to equality: Progressing on egalitarian goals. Journal of Experi- mental Psychology: General, 141, 187-197. doi:10.1037/a002 5603	0.685468	0.098744	Pp received feedback that they were drawing closer to their goal (try to have positive evaluations of Black people whenever they were presented with an image of Blacks)	Interpersonal closeness task-- seating distance towards White person		3	Explicit	2	1	0	1	1	4	4	1	1	1	1
Mazar & Zhong	2010	Mazar	31	70	92	2	Mazar, N., & Zhong, C. B. (2010). Do green products make us better people? Psychological Science, 21, 494-498. doi:10.1177/0956797610363538	0.282489	0.0531674	Pp were assigned to an online store with more green (ecofriendly) than conventional products. Pp made purchases in this store	Amount of money offered in actual dictator game		2	Some	2	1	1	1	1	3	1	0	1	1	5
Mazar & Zhong	2010	Mazar	31	71	93	3	Mazar, N., & Zhong, C. B. (2010). Do green products make us better people? Psychological Science, 21, 494-498. doi:10.1177/0956797610363539	0.56833	0.051604	Pp were assigned to an online store with more green (ecofriendly) than conventional products. Pp made purchases in this store	stealing money from envelope	Added second dependent variable	2	Some	2	1	1	1	1	3	1	0	1	1	5
Meijers, Noordewier, Verlegh & Smit	2014	Blanken	32	72	96	3.3	Meijers, M. H. C., Noordewier, M. K., Verlegh, P. W. J., & Smit, E. G. (2014). Identity relevance moderates the licensing effect (Chapter from doctoral dissertation).	-0.16376	0.0323675	Pp chose one of two environmental charities to volunteer at and imagined volunteering	Choose environment over economic profit		1	No Obs	1	0	0	0	2	1	3	0	2	2	5
Meijers, Noordewier, Verlegh & Smit	2014	Blanken	32	73	94	3.1	Meijers, M. H. C., Noordewier, M. K., Verlegh, P. W. J., & Smit, E. G. (2014). Identity relevance moderates the licensing effect (Chapter from doctoral dissertation).	0.599152	0.060644	Pp imagined buying environmentally friendly sneakers	Sustainable intentions measured through the Minton and Rose Behavioural Intentions Scale		1	No Obs	1	0	0	1	2	3	3	1	3	1	5
Meijers, Noordewier, Verlegh & Smit	2014	Blanken	32	74	95	3.2	Meijers, M. H. C., Noordewier, M. K., Verlegh, P. W. J., & Smit, E. G. (2014). Identity relevance moderates the licensing effect (Chapter from doctoral dissertation).	0.296715	0.0464981	Pp entered a webshop with heavilty environmental apparel and were asked to compose an outfit	Environmental concern and pro-environmental intentions		2	Some	2	0	0	1	2	3	3	1	1	1	5
Meijers, Verlegh, Noordewier & Smit	2015	Blanken	33	75	97	1	Meijers, M. H., Verlegh, P. W., Noordewier, M. K., & Smit, E. G. (2015). The dark side of donating: how donating may license environmentally unfriendly behavior. Social Influence, 10(4), 250-263.	0.335844	0.0155432	Pp indicated that they donated to Serious Request	Future environmental intentions		2	Some	2	0	0	0	2	1	3	0	3	1	3
Merritt et al.	2012	Monin	34	76	98	2 follow-up	Merritt, A. C., Effron, D. A., Fein, S., Savitsky, K. K., Tuller, D. M., & Monin, B. (2012). The strategic pursuit of moral creden- tials. Journal of Experimental Social Psychology, 48, 774-777. doi:10.1016/j.jesp.2011.12.017	0.486426	0.059737	Pp had a chance to establish credentials by identifying ambiguous behaviours as racist	Willingess to hire White person for a job (over a Black person) in a scenario		2	Some	3	1	0	0	1	4	4	1	4	1	5
Millet, Du, Cabooter, & Weijters	2022	Millet	53	110	149	1	Millet, K., Du, G., Cabooter, E., & Weijters, B. (2022). The limited impact of positive cueing on pro-environmental choices. Journal of Environmental Psychology, 79, 101732.	-0.454181	0.0343817	Participants reported frequency of common pro-environmental behaviours (e.g., not littering)	Hypothetical choice between travelling using modality with low (bike) or high) car CO2 emissions. Percentage who chose bike reported.		1	No Obs	1	1	0	0	2	3	3	1	2	2	2
Millet, Du, Cabooter, & Weijters	2022	Millet	53	111	150	3	Millet, K., Du, G., Cabooter, E., & Weijters, B. (2022). The limited impact of positive cueing on pro-environmental choices. Journal of Environmental Psychology, 79, 101732.	-0.242574	0.00568215	Participants reported frequency of common pro-environmental behaviours (e.g., not littering)	Hypothetical choice between sustainable beverage (tap water) and non-sustainable (beverage in disposible container). Continuous measure.		1	No Obs	1	1	0	0	NA	3	3	1	2	2	2
Monin & Miller	2001	Monin	35	77	99	1	Monin, B., & Miller, D. T. (2001). Moral credentials and the expression of prejudice. Journal of Personality and Social Psychology, 81, 33-43. doi:10.1037//0022 3514.81.1.33	0.26	0.03	Pp indicated whether they considered each of five negative statements about women to be right or wrong, for instance: "Most women are not smart"	Willingness to hire a woman for a job (over a man) in a scenario		1	No Obs	1	1	0	1	1	4	4	1	3	1	5
Monin & Miller	2001	Monin	35	78	100	2	Monin, B., & Miller, D. T. (2001). Moral credentials and the expression of prejudice. Journal of Personality and Social Psychology, 81, 33-43. doi:10.1037//0022 3514.81.1.34	0.71	0.04	Pp hired a women (showing that they are not sexist)	Willingness to hire a woman for a job (over a man)		1	No Obs	1	1	0	1	1	4	4	1	1	1	5
Monin & Miller	2001	Monin	35	79	101	3	Monin, B., & Miller, D. T. (2001). Moral credentials and the expression of prejudice. Journal of Personality and Social Psychology, 81, 33-43. doi:10.1037//0022 3514.81.1.35	0.91	0.21	Pp hired a Black guy (showing that they are not racist)	Willingness to hire White person for a job (over a Black person)		1	No Obs	1	1	0	1	1	4	4	1	1	1	5
Monin & Miller	2001	Monin	35	79	102	3	Monin, B., & Miller, D. T. (2001). Moral credentials and the expression of prejudice. Journal of Personality and Social Psychology, 81, 33-43. doi:10.1037//0022 3514.81.1.36	0.89	0.23	Pp hired a Black guy (showing that they are not racist)	Willingness to hire White person for a job (over a Black person)		1	No Obs	1	1	0	1	1	4	4	1	1	1	5
Noblet & McCoy	2017	Noblet	36	80	103	1	Noblet, C. L., & McCoy, S. K. (2017). Does One Good Turn Deserve Another? Evidence of Domain-Specific Licensing in Energy Behavior. Environment and Behavior, 0013916517718022.	0.198947	0.00623862	Thought about past sustainable behaviors as â€œsustainableâ€ or â€œgreenâ€	To support (or not) the Energy Policy Scenario		1	No Obs	1	1	0	0	1	3	3	1	3	1	4
Robitaille	2014	Robitaille	37	81	104	1.1	Robitaille, N. (2014). An Investigation of Consumers' Moral Licensing Behavior. (Doctoral dissertation, University of Toronto).	0.694276	0.0707356	Pp wrote about a time when they behaved in an environmantally friendly way	Intentions to engage in various immoral behaviors for personal gain		2	Some	2	0	0	0	1	3	1	0	1	1	4
Robitaille	2014	Robitaille	37	81	105	1.1	Robitaille, N. (2014). An Investigation of Consumers' Moral Licensing Behavior. (Doctoral dissertation, University of Toronto).	-0.359394	0.0689249	Pp wrote about a time when they behaved in an environmantally friendly way	Intentions to engage in various immoral behaviors for personal gain		2	Some	1	0	0	0	1	3	1	0	1	1	4
Robitaille	2014	Robitaille	37	82	106	1.2	Robitaille, N. (2014). An Investigation of Consumers' Moral Licensing Behavior. (Doctoral dissertation, University of Toronto).	0.468428	0.0623082	Pp wrote about a time when they behaved in an environmantally friendly way	The amount of rice donated		2	Some	2	0	0	0	1	3	1	0	1	1	4
Robitaille	2014	Robitaille	37	82	107	1.2	Robitaille, N. (2014). An Investigation of Consumers' Moral Licensing Behavior. (Doctoral dissertation, University of Toronto).	-0.288693	0.0612526	Pp wrote about a time when they behaved in an environmantally friendly way	The amount of rice donated		2	Some	1	0	0	0	1	3	1	0	1	1	4
Robitaille	2014	Robitaille	37	83	110	2.3	Robitaille, N. (2014). An Investigation of Consumers' Moral Licensing Behavior. (Doctoral dissertation, University of Toronto).	0.475198	0.0433179	Pp recalled environmentally friendly behaviour	Amount of their potential winnings donated		2	Some	2	0	2	0	1	3	1	0	1	1	4
Robitaille	2014	Robitaille	37	84	108	2.1	Robitaille, N. (2014). An Investigation of Consumers' Moral Licensing Behavior. (Doctoral dissertation, University of Toronto).	0.622375	0.053815	Pp wrote about environment-friendly behavior they had engaged in within the last week	Amount of rice donated		2	Some	2	0	0	1	1	3	1	0	1	1	4
Robitaille	2014	Robitaille	37	85	109	2.2	Robitaille, N. (2014). An Investigation of Consumers' Moral Licensing Behavior. (Doctoral dissertation, University of Toronto).	0.659577	0.0630379	Pp recalled environmentally friendly behaviour	Amount of rice donated		2	Some	2	0	0	1	1	3	1	0	1	1	4
Rotella	2015	Barclay	38	86	112	1, Chap 2	Rotella, A. (2015). The influence of observation on cooperative decision making (Master’s dissertation, University of Guelph).	-0.146148	0.0311083	Participants read a vignette and imangined themselves performing a cooperative action	Hypothetical proportion returned in a Trust Game (reciprocation)		1	No Obs	1	0	1	0	1	1	1	1	2	2	1
Rotella	2015	Barclay	38	86	114	1, Chap 2	Rotella, A. (2015). The influence of observation on cooperative decision making (Master’s dissertation, University of Guelph).	-0.00635942	0.0274025	Participants read a vignette and imagined themselves performing a cooperative action	Benevolence scale (number of hours volunteered)		1	No Obs	1	0	0	0	1	1	1	1	2	2	1
Rotella	2015	Barclay	38	86	111	1, Chap 2	Rotella, A. (2015). The influence of observation on cooperative decision making (Master’s dissertation, University of Guelph).	0.105752	0.0481227	Participants read a vignette and imagined themselves performing a cooperative action while being watched by others	Hypothetical proportion returned in a Trust Game (reciprocation)		2	Some	1	0	1	0	1	1	1	1	2	2	1
Rotella	2015	Barclay	38	86	113	1, Chap 2	Rotella, A. (2015). The influence of observation on cooperative decision making (Master’s dissertation, University of Guelph).	-0.0724091	0.0409971	Participants read a vignette and imagined themselves performing a cooperative action while being watched by others	Benevolence scale (number of hours volunteered)		2	Some	1	0	0	0	1	1	1	1	2	2	1
Rotella & Barclay	2020	Barclay	39	87	115	1	Rotella, A., & Barclay, P. (2020). Failure to replicate moral licensing and moral cleansing in an online experiment. Personality and Individual Differences, 161, 109967.	-0.168786	0.0110313	Pp recalled a time in the past four weeks in where they acted someway thei either felt cooperative or neutral	charity donation		1	No Obs	1	0	1	0	1	1	1	1	2	2	5
Sachdeva, Iliev, Medin	2009	Sachdeva	40	88	116	1	Sachdeva, S., Iliev, R., & Medin, D. L. (2009). Sinning saints and saintly sinners: The paradox of moral self-regulation. Psychological Science, 20, 523-528. doi:10.1111/j.1467- 9280.2009.02326.x	0.621022	0.145134	Pp wrote about themselves using positive words	Donation to charity		3	Explicit	3	1	1	0	1	1	1	1	4	1	2
Sachdeva, Iliev, Medin	2009	Sachdeva	40	89	117	2	Sachdeva, S., Iliev, R., & Medin, D. L. (2009). Sinning saints and saintly sinners: The paradox of moral self-regulation. Psychological Science, 20, 523-528. doi:10.1111/j.1467- 9280.2009.02326.x	1.16609	0.263865	Pp wrote about themselves (or someone they knew) using positive words	Donation to charity		3	Explicit	3	1	1	0	1	1	1	1	4	1	2
Sachdeva, Iliev, Medin	2009	Sachdeva	40	90	118	3	Sachdeva, S., Iliev, R., & Medin, D. L. (2009). Sinning saints and saintly sinners: The paradox of moral self-regulation. Psychological Science, 20, 523-528. doi:10.1111/j.1467- 9280.2009.02326.x	0.564456	0.134585	Pp wrote about themselves using positive words	Cooperative behaviour in a hypothetical commons dilemma		3	Explicit	3	1	0	0	1	1	1	1	4	1	2
Schuler, Lehnhardt, & Huber	2012	Schuler	41	91	119	1	Schüler, S., Lehnhardt, N., & Huber, M. (2012). Can priming prosocial values eliminate the moral licensing effect. Unpublished manuscript, Technische Universität Dresden, Germany.	-0.42	0.07	Pp recalled a situation in which they helped other people	Dictator game where pp could earn points for lottery		NA		NA	0	NA	0	2	1	1	1	NA	NA	NA
Schwabe, Dose, & Walsh	2018	Schwabe	42	92	120	2	Schwabe, M., Dose, D. B., & Walsh, G. (2018). Every saint has a past, and every sinner has a future: influences of regulatory focus on consumers’ moral self?regulation. Journal of Consumer Psychology, 28(2), 234-252.	0.592374	0.0720736	Pp were assigned to an online store with more green (ecofriendly) than conventional products. Pp made purchases in this store	Partcipants chose to donate customer recruitment reward or keep it		2	Some	2	1	2	0	2	3	1	0	1	1	5
Schwabe, Dose, & Walsh	2018	Schwabe	42	93	121	3	Schwabe, M., Dose, D. B., & Walsh, G. (2018). Every saint has a past, and every sinner has a future: influences of regulatory focus on consumers’ moral self?regulation. Journal of Consumer Psychology, 28(2), 234-252.	0.552732	0.0676529	Pp were assigned to an online store with more green (ecofriendly) than conventional products. Pp made purchases in this store	Point out mistake on bill to waiter		2	Some	2	1	2	0	2	3	2	0	1	1	5
Schwabe, Dose, & Walsh	2018	Schwabe	42	93	122	3	Schwabe, M., Dose, D. B., & Walsh, G. (2018). Every saint has a past, and every sinner has a future: influences of regulatory focus on consumers’ moral self?regulation. Journal of Consumer Psychology, 28(2), 234-252.	-0.0253971	0.0645887	Pp were assigned to an online store with more green (ecofriendly) than conventional products. Pp made purchases in this store	Point out mistake on bill to waiter		2	Some	2	1	2	0	2	3	2	0	1	1	5
Simbrunner & Schlegelmilch	2016	Simbrunner	43	94	123	1	Simbrunner, P., & Schlegelmilch, B. B. (2017). Moral licensing: a culture-moderated meta-analysis. Management Review Quarterly, 67(4), 201-225.	0.66	0.0841	NA	NA		NA		NA	0	NA	0	2	NA	NA	NA	NA	NA	NA
Simbrunner & Schlegelmilch	2016	Simbrunner	43	94	124	1	Simbrunner, P., & Schlegelmilch, B. B. (2017). Moral licensing: a culture-moderated meta-analysis. Management Review Quarterly, 67(4), 201-225.	-0.16	0.0729	NA	NA		NA		NA	0	NA	0	2	NA	NA	NA	NA	NA	NA
Simbrunner & Schlegelmilch	2016	Simbrunner	43	94	125	1	Simbrunner, P., & Schlegelmilch, B. B. (2017). Moral licensing: a culture-moderated meta-analysis. Management Review Quarterly, 67(4), 201-225.	-0.26	0.0361	NA	NA		NA		NA	0	NA	0	5	NA	NA	NA	NA	NA	NA
Simbrunner & Schlegelmilch	2016	Simbrunner	43	95	126	2	Simbrunner, P., & Schlegelmilch, B. B. (2017). Moral licensing: a culture-moderated meta-analysis. Management Review Quarterly, 67(4), 201-225.	0.26	0.0729	NA	NA		NA		NA	0	NA	0	2	NA	NA	NA	NA	NA	NA
Simbrunner & Schlegelmilch	2016	Simbrunner	43	95	127	2	Simbrunner, P., & Schlegelmilch, B. B. (2017). Moral licensing: a culture-moderated meta-analysis. Management Review Quarterly, 67(4), 201-225.	-0.49	0.0361	NA	NA		NA		NA	0	NA	0	5	NA	NA	NA	NA	NA	NA
Simbrunner & Schlegelmilch	2016	Simbrunner	43	95	128	3	Simbrunner, P., & Schlegelmilch, B. B. (2017). Moral licensing: a culture-moderated meta-analysis. Management Review Quarterly, 67(4), 201-225.	0.35	0.0729	NA	NA		NA		NA	0	NA	0	2	NA	NA	NA	NA	NA	NA
Simbrunner & Schlegelmilch	2016	Simbrunner	43	95	129	3	Simbrunner, P., & Schlegelmilch, B. B. (2017). Moral licensing: a culture-moderated meta-analysis. Management Review Quarterly, 67(4), 201-225.	-0.32	0.0361	NA	NA		NA		NA	0	NA	0	5	NA	NA	NA	NA	NA	NA
Simbrunner & Schlegelmilch	2016	Simbrunner	43	96	130	4	Simbrunner, P., & Schlegelmilch, B. B. (2017). Moral licensing: a culture-moderated meta-analysis. Management Review Quarterly, 67(4), 201-225.	0.58	0.0729	NA	NA		NA		NA	0	NA	0	2	NA	NA	NA	NA	NA	NA
Simbrunner & Schlegelmilch	2016	Simbrunner	43	96	131	4	Simbrunner, P., & Schlegelmilch, B. B. (2017). Moral licensing: a culture-moderated meta-analysis. Management Review Quarterly, 67(4), 201-225.	-0.38	0.0361	NA	NA		NA		NA	0	NA	0	5	NA	NA	NA	NA	NA	NA
Simbrunner & Schlegelmilch	2016	Simbrunner	43	97	132	5	Simbrunner, P., & Schlegelmilch, B. B. (2017). Moral licensing: a culture-moderated meta-analysis. Management Review Quarterly, 67(4), 201-225.	0.54	0.0729	NA	NA		NA		NA	0	NA	0	2	NA	NA	NA	NA	NA	NA
Simbrunner & Schlegelmilch	2016	Simbrunner	43	97	133	5	Simbrunner, P., & Schlegelmilch, B. B. (2017). Moral licensing: a culture-moderated meta-analysis. Management Review Quarterly, 67(4), 201-225.	-0.41	0.0361	NA	NA		NA		NA	0	NA	0	5	NA	NA	NA	NA	NA	NA
Spektor	2014	Spektor	44	98	134	1	Spektor, M. (2014). Unpublished raw data.	0	0.01	Pp remembered and wrote down a concrete situation within the last 7 days in which they felt righteous or honorable (moral condition)	Pp were told that they automatically participated in a E100 draw and could donate an amount of their choice to one or more charities in case they won		NA		NA	0	NA	1	2	1	1	1	NA	NA	NA
Stellar & Willer	2014	Stellar	45	99	135	2	Stellar, J. E., & Willer, R. (2014). The corruption of value: Negative moral associations diminish the value of money. Social Psychological and Personality Science, 5(1), 60-66.	0.44272	0.0341698	Pp wrote about a time they recently acted morally	Number of tasks completed that would earn them money that was immorally obtained		1	No Obs	1	1	1	0	1	1	1	1	2	2	2
Susewind & Hoelzl	2014	Susewind	46	100	136	1	Susewind, M., & Hoelzl, E. (2014). A matter of perspective: Why past moral behavior can sometimes encourage and other times discourage future moral striving. Journal of Applied Social Psychology, 44, 201-209. doi:10.1111/jasp.12214 Thaler,	0.380313	0.048523	Pp focused on progress toward sustainable goals	Pp indicated their pro-social intentions		1	No Obs	1	1	0	0	2	3	1	0	1	1	5
Susewind & Hoelzl	2014	Susewind	46	100	137	1	Susewind, M., & Hoelzl, E. (2014). A matter of perspective: Why past moral behavior can sometimes encourage and other times discourage future moral striving. Journal of Applied Social Psychology, 44, 201-209. doi:10.1111/jasp.12214 Thaler,	0.231446	0.0529913	Pp focused on progress toward sustainable goals	Pp indicated their pro-social intentions		1	No Obs	1	1	0	0	2	3	1	0	1	1	5
Susewind & Hoelzl	2014	Susewind	46	101	138	2	Susewind, M., & Hoelzl, E. (2014). A matter of perspective: Why past moral behavior can sometimes encourage and other times discourage future moral striving. Journal of Applied Social Psychology, 44, 201-209. doi:10.1111/jasp.12214 Thaler,	0.425015	0.0660774	Pp brainstormed on a topic that clearly benefited others and made progress on their goals	Pp divided E6 between themselves and another participant of the study that was randomly assigned to them, knowing that the other participant has to accept their decision		3	Explicit	2	1	1	1	2	1	1	1	1	1	5
Szekeres, Nouri, Saguy, & Halperin	unpublished	Szekeres	47	102	139	1	Szekeres, H. Nouri, R. Saguy, T., & Halperin E. (unpublished) Empathic Credentials: Expressing Empathy Once Mitigates Subsequent Empathic Concern.	0.633422	0.0717789	Pp read an empathy inducing article (or control) and expressed their feelings on the article	Compassion scale		2	Some	2	0	0	0	1	1	1	1	2	2	2
Szekeres, Nouri, Saguy, & Halperin	unpublished	Szekeres	47	102	140	1	Szekeres, H. Nouri, R. Saguy, T., & Halperin E. (unpublished) Empathic Credentials: Expressing Empathy Once Mitigates Subsequent Empathic Concern.	0.598655	0.0714061	Pp read an empathy inducing article (or control) and expressed their feelings on the article	Willingess to sign a petition		2	Some	2	0	0	0	1	1	1	1	2	2	2
Thomas & Showers	2012	Thomas	48	103	141	2	Thomas, J. S., & Showers, C. (2012). Unpublished raw data.	-0.3	0.05	Pp recalled a time when they did something especially moral or ethical	The extent to which participants cheat on a math task		NA		NA	0	NA	1	NA	1	2	0	NA	NA	NA
Truelove, Yeung, Carrico, Gillis, & Taimi	2016	Trulove	49	104	142	1	Truelove, H. B., Yeung, K. L., Carrico, A. R., Gillis, A. J., & Raimi, K. T. (2016). From plastic bottle recycling to policy support: An experimental test of pro-environmental spillover. Journal of Environmental Psychology, 46, 55-66.	0.368864	0.0262939	Pp chose to throw a bottle into the recycle bin	Support for on-campus green fund		2	Some	1	1	0	0	1	3	3	1	1	1	5
Urban, Bahnik, & Kohlova	2019	Urban	50	105	143	1	Urban, J., Bahník, Š., & Kohlová, M. B. (2017). Green consumption does not make people cheat: Three replications of a moral licensing experiment. Preprint]. Retrieved from https.//doi. org/10/17605/OSF, 10.	-0.159436	0.0186743	Pp selected green products	Dishonesty on die task that determined the reward/payoff		1	No Obs	1	1	0	1	2	3	1	0	2	2	5
Urban, Bahnik, & Kohlova	2019	Urban	50	106	144	2	Urban, J., Bahník, Š., & Kohlová, M. B. (2017). Green consumption does not make people cheat: Three replications of a moral licensing experiment. Preprint]. Retrieved from https.//doi. org/10/17605/OSF, 10.	0.0217044	0.00848056	Pp selected green products	Dishonesty on die task that determined the reward/payoff		1	No Obs	1	1	0	1	2	3	1	0	2	2	5
Urban, Bahnik, & Kohlova	2019	Urban	50	107	145	3	Urban, J., Bahník, Š., & Kohlová, M. B. (2017). Green consumption does not make people cheat: Three replications of a moral licensing experiment. Preprint]. Retrieved from https.//doi. org/10/17605/OSF, 10.	-0.0836372	0.0166813	Pp selected green products	Dishonesty on dot task		1	No Obs	1	1	0	1	2	3	1	0	2	2	5
Yam	2017	Yam	55	113	152	3	Yam, K. C., Klotz, A. C., He, W., & Reynolds, S. J. (2017). From good soldiers to psychologically entitled: Examining when and why citizenship behavior leads to deviance. Academy of Management Journal, 60(1), 373-396.	0.29	0.0186	Recall and write about organizational citizenship behaviors	Cheating. Number of unsovlable maths problems they reported to solve		1	No Obs	1	1	0	0	1	3	2	0	2	2	4
Young, Shakroff, & Tom	2012	Young	51	108	146	1	Young, Y., Chakroff, A., & Tom, J. (2012). Doing good leads to more good: The reinforcing power of a moral self-con- cept. Review of Philosophy and Psychology, 3, 325-334. doi:10.1007/s13164-012-0111-6	-0.520246	0.0596592	Pp were asked to describe 5 good deeds	Donation amount to charity actual amount		1	No Obs	1	1	1	0	1	1	1	1	2	2	2
Young, Shakroff, & Tom	2012	Young	51	108	147	1	Young, Y., Chakroff, A., & Tom, J. (2012). Doing good leads to more good: The reinforcing power of a moral self-con- cept. Review of Philosophy and Psychology, 3, 325-334. doi:10.1007/s13164-012-0111-6	-0.385657	0.058794	Pp were asked to describe 5 good deeds	Donation amount to charity hypothetical amount		1	No Obs	1	1	1	0	1	1	1	1	2	2	2
Zhong, Ku, Lount, & Murnighan	2009	Zhong	52	109	148	2	Zhong, C. B., Ku, G., Lount, R. B., & Murnighan, J. K. (2009). Compensatory ethics. Journal of Business Ethics, 92, 323-339. doi:10.1007/s10551-009-0161-6	0.297892	0.0578377	Pp were asked to imagine that they would display ethical behaviour in a specific situation	Willingess to display ethical behaviour in a hypothetical situation		1	No Obs	1	1	0	1	1	1	1	1	2	2	5

## Sheet: code descriptions
Variable	Description	Value
Paper Id	Idenfication of paper (all effect sizes from a single paper/effort will have the same number)
Effect Size ID	Effect size identifier, each individual effect size will have it's own ID
Study number (within paper)	Within the paper, the study number from which the effect size was extrated
Reference	Paper reference
Total N	Total sample
Hedge's g	Effect size
Variance	Variance
License Manipulation	Description of the licensing manipulation used
Dependent Measure	Description of the dependent measure
Observation Code	Coding of observation (1 = no observation, 2 = some observation, 3 = explicit observation)
Ambiguity Code	Coding of ambiguity (1=LITTLE TO NO AMBIGUITY, 2=SOME AMBIGUITY, 3=MODERATE AMBIGUITY , 4=HIGH AMBIGUITY)
Publication Status	0 = umpublished, 1 = published
DV Monetary	Was the dependent measure monetary? (0=no, 1=yes)
Control Condition	If Control group is negative comparison or neutral comparison, Moderator levels:0=neutral, 1=negative
Participant Culture	Moderator levels:1=North american, 2 = EUR, 3=UK, 4=Australia, 5=south east asian; 6= African
ps_culture_grp	Moderator levels:1=North american, 2 = EUR, 3= asia
IV Domain	Moderator levels:cooperative =1, cheating =2, environmental =3, discrimination =4,
DV Domain	Moderator levels:cooperative =1, cheating =2, environmental =3, discrimination =4,
Domain Consistency	#If IV and DV are in the same or different domain; Moderator levels:0=different, 1=same
Location	Location of study (1 = lab, 2 = online, 3=field, 4=classroom)
Location (dichotomous)	Location of study (1 = in-person, 2 = online)
Manipulation Type	Moderator levels:imagined (1), writing prime (2), intended (3), recall (4), behaviour(5)
